# Supplementary material for: High-Speed Measurement of Shape and Vibration: Whole-Field Systems for Motion Capture and Vibration Modal Analysis by OPPA Method
Source: Sensors (Basel). 2020 Jul 30;20(15):4263. doi: 10.3390/s20154263 (PMC7435901; doi:10.3390/s20154263)
Supplement: Supplementary file 1 [file sensors-20-04263-s001.zip]

Archive with 3 entries (2 files):
- Supplementary Materials/
- Supplementary Materials/OPPA MotionCapture.mp4
- Supplementary Materials/OPPA Vibration Distribution Analysis.mp4
